# Supplementary material for: Left Atrioventricular Coupling Index: A Comprehensive Review of the Literature
Source: Life (Basel). 2026 Apr 24;16(5):722. doi: 10.3390/life16050722 (PMC13208728; doi:10.3390/life16050722)
Supplement: Supplementary file 1 [file life-16-00722-s001.zip]

Archive with 1 entries (1 files):
- life-4211672-supplementary.pdf
